# Supplementary material for: Microsaccade Activity During Visuospatial Working Memory in Early-Stage Parkinson’s Disease
Source: J Eye Mov Res. 2025 Sep 22;18(5):46. doi: 10.3390/jemr18050046 (PMC12565590; doi:10.3390/jemr18050046)
Supplement: Supplementary file 1 [file jemr-18-00046-s001.zip]

Archive with 1 entries (1 files):
- jemr-3760766-supplementary.pdf
